# Supplementary material for: Re-use of laboratory utensils reduces CO2 equivalent footprint and running costs
Source: PLoS One. 2023 Apr 12;18(4):e0283697. doi: 10.1371/journal.pone.0283697 (PMC10096514; doi:10.1371/journal.pone.0283697)
Supplement: S1 Table — This table details the calculation used in this study. (XLSX) [file pone.0283697.s003.xlsx]

## Sheet: General information
Carbon footprint calculator - Farley & Nicolet 2023
Parameters for washing:
Apparatus:	Miele P8583
Energy per cycle:	1.5	kWh
Water per cycle:	0.0435	m3
Tray size:	47 x 52	cm
Tray surface:	2444	cm2
Parameter for autoclaving
Apparatus:	Priorclave SH450	https://www.envirotech-online.com/article/laboratory-products/3/priorclave-ltd/lowering-steam-sterilisation-cost-ndash-by-significant-reduction-in-energy-costs/1561/download
Capacity	450L
Energy per cycle:	64.375	kWh
Water per cycle:	0.402	m3
Parameters for drying cabinet:		https://www.genlab.co.uk/68-new-energy-efficient-drying-cabinets
Apparatus:	E3DWC425F/TDIG
Capacity:	425	Liters
Shelves:	3 to 12
shelf dimention:	53 x 59	cm
Shelf surfaces:	0.3127	m2
Energy per day:	18.32	kWh
CO2 eq. calculation and sources:	CO2 eq.	unit	Notes:	URL
PP plastics production	3104.73	kgCO2 eq./ton	(extraction, primary processing, manufacturing and transporting materials to the point of sale	https://www.gov.uk/government/publications/greenhouse-gas-reporting-conversion-factors-2020
PE plastics production	3269.84	kgCO2 eq./ton		https://www.gov.uk/government/publications/greenhouse-gas-reporting-conversion-factors-2020
PP plastics incineration	21.294	kgCO2 eq./ton		https://www.gov.uk/government/publications/greenhouse-gas-reporting-conversion-factors-2020
PE plastics incineration	21.294	kgCO2 eq./ton		https://www.gov.uk/government/publications/greenhouse-gas-reporting-conversion-factors-2020
Plastics: average plastic rigid	3276.71	kgCO2 eq./ton		https://www.gov.uk/government/publications/greenhouse-gas-reporting-conversion-factors-2020
Plastics: average plastic rigid (incineration)	21.294	kgCO2 eq./ton		https://www.gov.uk/government/publications/greenhouse-gas-reporting-conversion-factors-2020
Glass production	1402.77	kgCO2 eq./ton		https://www.gov.uk/government/publications/greenhouse-gas-reporting-conversion-factors-2020
Glass disposal	21.294	kgCO2 eq./ton		https://www.gov.uk/government/publications/greenhouse-gas-reporting-conversion-factors-2020
Energy	0.21233	kgCO2 eq./kWh		https://www.gov.uk/government/publications/greenhouse-gas-reporting-conversion-factors-2020
Water supply:	0.149	kgCO2 eq./m3		https://www.gov.uk/government/publications/greenhouse-gas-reporting-conversion-factors-2020
Water treatment:	0.272	kgCO2 eq./m3		https://www.gov.uk/government/publications/greenhouse-gas-reporting-conversion-factors-2032
	pounds
Clinical Waste Costs	480	£/tonne
Energy costs	0.14	£/kWh
Water Costs	2	£/m^3

## Sheet: Totals for graphs
Totals
		the plastic Single use will be a flat line over the graph, so that will represent the breaking point where reuse wins
	Connical Tubes					Petri Dishes					Connical flasks
	Units used	Total CO2	FC			Units used	Total CO2	FC			Units used	Total CO2	FC
Plastic	52	0.219958			Plastic	52	0.393577			Plastic	52	3.96899
	520	2.19958				520	3.93577				520	39.6899
	5200	21.9958				5200	39.3577				5200	396.899
	52000	219.958	0.926072			52000	393.577	0.902864			52000	3968.99	1.03678
Glass	52	0.237517			Glass	52	0.43592			Glass	52	3.8282
	520	2.37517				520	4.3592				520	38.282
	5200	23.7517				5200	43.592				5200	382.82
	52000	237.517	1			52000	435.92	1			52000	3828.2	1
Single Use plastic	52	2.67412			Single Use plastic	52	1.22647			Single Use plastic	52	26.3918
	520	26.7412				520	12.2647				520	263.918
	5200	267.412				5200	122.647				5200	2639.18
	52000	2674.12	11.2586			52000	1226.47	2.81352			52000	26391.8	6.89406
	Stripettes
	Units used	Total CO2	FC
Plastic	52	NO OPTION OF PLASTIC REUSE I believe
	520
	5200
	52000		0
Glass	52	0.172225
	520	1.72225
	5200	17.2225
	52000	172.225	1
Single Use plastic	52	1.82515
	520	18.2515
	5200	182.515
	52000	1825.15	10.5975

## Sheet: Case 1-connical tubes
Case 1: flacon tubes
			note		URL
Analysis of	50ml Falcon tube with graduations		(here name the SU plastics to benchmark)
Items per year	5200	tubes
Based on 2019 purchase number of a 300 people institute need for tubes.
Item	weight per pack	items per pack	weight per item (g)	per 100 items (in g)
Falcon 50mL connical tube (Poly Propylene) with cap (poly ethylene)	4.9	300	16.3333	1633.33
Process:	Either single use or re-use (same case than glass).
			note		URL
Compared to	50mL connical glass tubes from (borosilicate glass)		(here name the alternative to benchmark)
Re-use schedule	Every week	52x a year
Items per week:	100	(based on the plastic items per year)
Items per year:	110	(assume 10% brakage)
Item	weight per pack	items per pack	weight per item (g)	per 100 items (in g)		size (width; cm)	size (depth; cm)
Glass tubes from Pyrex ( borosilicate glass), 50mL connical tubes	3.084	72	42.8333	4283.33		3.5	3.5
caps for glass tubes (PP)	0.64	288	2.22222	222.222
Process for re-use:			Note:
	Washing (in dishwasher)		use of standard program
	Autoclaving		use of internal steam generator
	Drying (in cabinet)		use of energy efficient cabinet
Part 1: production	Glass tubes			Plastic tubes single use			Plastic tubes re-use
	Tubes	Caps		Tubes	Caps		Tubes	Caps
CO2 eq. due to production per ton of material	1402.77	3104.73	kgCO2eq./ton	3104.73	3269.84		3104.73	3269.84
Items per year:	110	110	#	5200	5200		110	110
Item weight (in g):	42.8333	2.22222	g	14.1111	2.22222		14.1111	2.22222
Weight per year (in tons):	0.00471167	0.000244444	ton	0.0733778	0.0115556		0.00155222	0.000244444
Co2 per item per year	6.60938	0.758934	kgCO2eq.	227.818	37.7848		4.81923	0.799294
Total (production):	7.36832			265.603			5.61853
Fold change:	36.0466	SU-Plastics-over-glass
	0.762525	re-used plastics-over glass
Part 2: Washing	Glass tubes			Plastic tubes single use			Plastic tubes re-use
	Tubes			Tubes	Caps		Tubes
Load factor per wash cycle (how much of the dishwasher is used by the items to wash)	0.250614			NA	NA		0.250614
				NA	NA
Energy demand per wash:	1.5	kWh		NA	NA		1.5
CO2 eq. per kWh:	0.21233	kgCO2eq./kWh		NA	NA		0.21233
Wash cycles per year:	52	cycles		NA	NA		52
Energy per year for tube washing:	19.5479	kWh		NA	NA		19.5479
CO2 eq. per year for tube washing (Energy):	4.1506	kgCO2eq.		NA	NA		4.1506
Water demand per wash:	0.0435	m3		NA	NA		0.0435
CO2 eq. per m3 (water supply)	0.149	kgCO2eq./m3		NA	NA		0.149
CO2 eq. per m3 (water treatment)	0.272	kgCO2eq./m3		NA	NA		0.272
Wash cycles per year:	52	cycles		NA	NA		52
Water per year for tube washing:	0.566888	m3		NA	NA		0.566888
CO2 eq. per year for tube washing (Water):	0.23866	kgCO2eq.		NA	NA		0.23866
Total (Washing):	4.38926	kgCO2eq.		0	0		4.38926
Part 3: Autoclaving	Glass tubes			Plastic tubes single use			Plastic tubes re-use
	Tubes			Tubes	Caps		Tubes
Autoclavable volume:	450	L					450	L
Item volume:	0.06	L	(for 50ml tubes assume 60mL volume)				0.06	L
Item numbers:	110	#					110	#
Volume used per cycle by items:	6.6	L					6.6	L
Load factor per autoclave cycle:	0.0146667						0.0146667
Energy demand per cycle:	64.375	kWh					64.375	kWh
CO2 eq. per kWh:	0.21233	kgCO2eq./kWh					0.21233	kgCO2eq./kWh
Autoclave cycles per year:	52	cycles					52	cycles
Energy per year for Autoclaving:	49.0967	kWh					49.0967	kWh
CO2 eq. per year for tube Autoclaving (Energy):	10.4247	kgCO2eq.					10.4247	kgCO2eq.
Water demand per wash:	0.402	m3					0.402	m3
CO2 eq. per m3 (water supply)	0.149	kgCO2eq./m3					0.149	kgCO2eq./m3
CO2 eq. per m3 (water treatment)	0.272	kgCO2eq./m3					0.272	kgCO2eq./m3
Wash cycles per year:	52	cycles					52	cycles
Water per year for tube washing:	0.306592	m3					0.306592	m3
CO2 eq. per year for tube washing (Water):	0.129075	kgCO2eq.					0.129075	kgCO2eq.
Total (autoclaving)	10.5538	kgCO2eq.					10.5538	kgCO2eq.
Part 4: drying	Glass tubes			Plastic tubes single use			Plastic tubes re-use
	Tubes			Tubes	Caps		Tubes
Item surface occupancy:	0.001225	m2					0.001225	m2
Shelf surface:	0.3127	m2					0.3127	m2
items per shelf	255.265	#					255.265	#
items total (count 1.3x for caps):	130	#					130	#
Shelf needed:	0.509274	shelves					0.509274	shelves
max shelves per drying cabinet:	12	#					12	#
Load factor:	0.0424395						0.0424395
drying time:	4	h					4	h
in days:	0.166667	day					0.166667	day
Energy demand per day	18.32	kWh					18.32	kWh
CO2 eq. per kWh:	0.21233	kgCO2eq./kWh					0.21233	kgCO2eq./kWh
Drying cycles per year:	52	cycles					52	cycles
Energy per year for drying:	6.73826	kWh					6.73826	kWh
CO2 eq. per year for tube drying (Energy):	1.43074	kgCO2eq.					1.43074	kgCO2eq.
Total (drying):	1.43074						1.43074
Part 5: disposal	Glass tubes			Plastic tubes single use			Plastic tubes re-use
	Tubes	Caps		Tubes	Caps		Tubes	Caps
Co2 eq. for incineration (defra: combustion)	21.294	21.294	kgCO2eq./ton	21.294	21.294		21.294	21.294
items disposed per year	10	10	#	5200	5200		10	10
Weight per item	4.28333e-05	2.22222e-06	ton	1.41111e-05	2.22222e-06		1.41111e-05	2.22222e-06
Weight disposed per year	0.000428333	2.22222e-05	ton	0.0733778	0.0115556		0.000141111	2.22222e-05
Co2 eq. incineration per year:	0.00912093	0.0004732	kgCO2eq	1.56251	0.246064		0.00300482	0.0004732
Total (incineration)	0.00959413			1.80857			0.00347802
Part 6: Total
	Glass tubes			Plastic tubes single use			Plastic tubes re-use
Total per item per year	23.7517	kgCO2eq		267.412	kgCO2eq		21.9958
Fold change (glass to plastics)	1			11.2586	(fold increase)		0.926072	(fold)		0.0739278
Composition of item's footprint
	Glass tubes			Plastic tubes single use			Plastic tubes re-use
	absolute	normalized		absolute	normalized		absolute	normalized
Total (production):	7.36832	31.0223		265.603	99.3237		5.61853	25.5437
Total (Washing):	4.38926	18.4798		0	0		4.38926	19.955
Total (autoclaving)	10.5538	44.4338		0	0		10.5538	47.9809
Total (drying):	1.43074	6.02372		0	0		1.43074	6.50459
Total (incineration)	0.00959413	0.0403935		1.80857	0.676325		0.00347802	0.0158122
Total all	23.7517			267.412			21.9958

## Sheet: Tubes - Costs
	ALL CALCS ARE PER UNIT
	Glass			cost per 10years
	URL	https://www.fishersci.co.uk/shop/products/pyrex-round-bottom-glass-centrifuge-tubes-3/12704868		52 p.a.	520 p.a.	5200 p.a.	52000 p.a.
	Purchase Price per unit	25.9167		51.8333	518.333	5183.33	51833.3	For 10 years
	Weight (kg)	0.05175
	Disposal Cost	0.02484		0.02484	0.2484	2.484	24.84
	Washing kWh	0.375921
	Washing Cost	0.0526289
	Washing Water m^3	0.0109017
	Water Cost	0.0218034
	Total Washing Cost per week per item	0.0744323		38.7048	387.048	3870.48	38704.8	For 10 years
	Autoclaving kWh	0.944167
	Autoclave energy cost	0.132183
	Autoclave water m^3	0.005896
	Autoclave water cost	0.011792
	Total Autoclave cost per week per item	0.143975		74.8672	748.672	7486.72	74867.2	For 10 years
	Drying kWh	0.129582
	Drying Cost per week per item	0.0181415		9.43357	94.3357	943.357	9433.57	For 10 years
	TOTAL COST / UNIT	26.1532		174.839	1748.39	17483.9	174839	For 10 years		0.0963055
	Total cost including technical staff wage			206.852	2068.52	20685.2	206852			1.06916
	Plastic Single-Use			cost per 10years
	URL	https://www.fishersci.co.uk/shop/products/falcon-50ml-conical-centrifuge-tubes-2/p-193321#?keyword=		52 p.a.	520 p.a.	5200 p.a.	52000 p.a.
	Purchase Price per unit	0.36422		189.394	1893.94	18939.4	189394	For 10 years
	Weight (kg)	0.0163333
	Disposal Cost	0.00784		4.0768	40.768	407.68	4076.8	For 10 years
				p.a.	p.a.	p.a.	p.a.
	Total Cost per unit	0.37206		193.471	1934.71	19347.1	193471	For 10 years
	Plastic Reuse
	URL	https://www.fishersci.co.uk/shop/products/falcon-50ml-conical-centrifuge-tubes-2/p-193321#?keyword=
	Purchase Price per unit	0.36422		0.72844	7.2844	72.844	728.44
	Weight (kg)	0.0163333
	Disposal Cost	0.000784		0.000784	0.00784	0.0784	0.784
	Washing kWh	0.375921
	Washing Cost	0.0526289
	Washing Water m^3	0.0109017
	Water Cost	0.0218034
	Total Washing Cost	0.0744323		38.7048	387.048	3870.48	38704.8	For 10 years
	Autoclaving kWh	0.944167
	Autoclave energy cost	0.132183
	Autoclave water m^3	0.005896
	Autoclave water cost	0.011792
	Total Autoclave cost	0.143975		74.8672	748.672	7486.72	74867.2	For 10 years
	Drying kWh	0.129582
	Drying Cost	0.0181415		9.43357	94.3357	943.357	9433.57	For 10 years
	TOTAL COST / UNIT	0.601553		123.735	1237.35	12373.5	123735			0.360449
	Total cost including technical staff wage			155.748	1557.48	15574.8	155748			0.19498
				cost per 10years
	Hands on time for staff			52 p.a.	520 p.a.	5200 p.a.	52000 p.a.
	estimated hands on time per item per wash (in seconds)	15		7800	78000	780000	7800000	in sec per 10 y
	Time in hours, over 10years. includes(pickup, opening, placing in washer, picking up in washer, to autoclave, to dryer, and start programs on machines)			2.16667	21.6667	216.667	2166.67	in hours per 10y
	salary per year	25000
	work hours per day	7.2
	work hours per year (minus holidays)	1692
	Salary per hour	14.7754
	cost per 10 years			32.0134	320.134	3201.34	32013.4
		in k GBP					Nomalized
			SU plastics	RU Glass	RU plastics			SU plastics	RU Glass	RU plastics
		purchase	189.394	51.8333	0.72844		purchase	97.8928	25.0551	0.467704
		disposal	4.0768	0.02484	0.000784		disposal	2.10719	0.0120071	0.000503377
		washing	0	38.7048	38.7048		washing	0	18.7091	24.8509
		autoclaving	0	74.8672	74.8672		autoclaving	0	36.1892	48.0694
		drying	0	9.43357	9.43357		drying	0	4.55999	6.05694
		Salary	0	32.0134	32.0134		Salary	0	15.4746	20.5546
										100

## Sheet: Case 2-petri dishes
Case 2: petri dish
			note		URL
Analysis of	petri dishes		(here name the SU plastics to benchmark)
Items per year	5200	petri dishs
Based on 2019 purchase number of a 300 people institute need for petri dishs.
Item	weight per pack	items per pack	weight per item (g)	per 100 items (in g)
Greiner Bio-One™ Polystyrene Petri Dishes			7.5		https://www.fishersci.se/shop/products/pyrex-labware-borosilicate-glass-petri-dish/12013333
Process:	Either single use or re-use (same case than glass).
					URL
Compared to	Glass (Pyrex™ Borosilicate 55mm diameter)				https://www.fishersci.se/shop/products/pyrex-labware-borosilicate-glass-petri-dish/12013333
Re-use schedule	Every week	52x a year
Items per week:	100	(based on the plastic items per year)
Items per year:	110	(assume 10% brakage)
Item	weight per pack	items per pack	weight per item (g)	per 100 items (in g)		size (width; cm)	size (depth; cm)
Glass (Pyrex™ Borosilicate 55mm diameter)			44			9	2
Process for re-use:			Note:
	Washing (in dishwasher)		use of standard program
	Autoclaving		use of internal steam generator
	Drying (in cabinet)		use of energy efficient cabinet
Part 1: production	Glass petri dishes			Plastic petri dishes single use			Plastic petri dishes re-use
	dish			dish			dish
CO2 eq. due to production per ton of material	1402.77		kgCO2eq./ton	3104.73			3104.73
Items per year:	110		#	5200			110
Item weight (in g):	44		g	7.5			7.5
Weight per year (in tons):	0.00484		ton	0.039			0.000825
Co2 per year	6.78941		kgCO2eq.	121.084			2.5614
Total (production):	6.78941			121.084			2.5614
Fold change:	17.8343
	0.377265
Part 2: Washing	Glass petri dishes			Plastic petri dishes single use			Plastic petri dishes re-use
	dish			dish			dish
Load factor per wash cycle (how much of the dishwasher is used by the items to wash)	0.368249			NA	NA		0.368249
				NA	NA
Energy demand per wash:	1.5	kWh		NA	NA		1.5
CO2 eq. per kWh:	0.21233	kgCO2eq./kWh		NA	NA		0.21233
Wash cycles per year:	52	cycles		NA	NA		52
Energy per year for petri dish washing:	28.7234	kWh		NA	NA		28.7234
CO2 eq. per year for petri dish washing (Energy):	6.09884	kgCO2eq.		NA	NA		6.09884
Water demand per wash:	0.0435	m3		NA	NA		0.0435
CO2 eq. per m3 (water supply)	0.149	kgCO2eq./m3		NA	NA		0.149
CO2 eq. per m3 (water treatment)	0.272	kgCO2eq./m3		NA	NA		0.272
Wash cycles per year:	52	cycles		NA	NA		52
Water per year for petri dish washing:	0.832979	m3		NA	NA		0.832979
CO2 eq. per year for petri dish washing (Water):	0.350684	kgCO2eq.		NA	NA		0.350684
Total (Washing):	6.44952	kgCO2eq.		0	0		6.44952
Part 3: Autoclaving	Glass petri dishes			Plastic petri dishes single use			Plastic petri dishes re-use
	dish			dish			dish
Autoclavable volume:	450	L					450	L
Item volume:	0.127	L	(for 50ml petri dishs assume 60mL volume)				0.127	L
Item numbers:	110	#					110	#
Volume used per cycle by items:	13.97	L					13.97	L
Load factor per autoclave cycle:	0.0310444						0.0310444
Energy demand per cycle:	64.375	kWh					64.375	kWh
CO2 eq. per kWh:	0.21233	kgCO2eq./kWh					0.21233	kgCO2eq./kWh
Autoclave cycles per year:	52	cycles					52	cycles
Energy per year for Autoclaving:	103.921	kWh					103.921	kWh
CO2 eq. per year for petri dish Autoclaving (Energy):	22.0656	kgCO2eq.					22.0656	kgCO2eq.
Water demand per wash:	0.402	m3					0.402	m3
CO2 eq. per m3 (water supply)	0.149	kgCO2eq./m3					0.149	kgCO2eq./m3
CO2 eq. per m3 (water treatment)	0.272	kgCO2eq./m3					0.272	kgCO2eq./m3
Wash cycles per year:	52	cycles					52	cycles
Water per year for petri dish washing:	0.648953	m3					0.648953	m3
CO2 eq. per year for petri dish washing (Water):	0.273209	kgCO2eq.					0.273209	kgCO2eq.
Total (autoclaving)	22.3388	kgCO2eq.					22.3388	kgCO2eq.
Part 4: drying	Glass petri dishes			Plastic petri dishes single use			Plastic petri dishes re-use
	dish			dish			dish
Item surface occupancy:	0.0081	m2					0.0081	m2
Shelf surface:	0.3127	m2					0.3127	m2
items per shelf	38.6049	#					38.6049	#
items total:	110	#					110	#
Shelf needed:	2.84938	shelves					2.84938	shelves
max shelves per drying cabinet:	12	#					12	#
Load factor:	0.237448						0.237448
drying time:	4	h					4	h
in days:	0.166667	day					0.166667	day
Energy demand per day	18.32	kWh					18.32	kWh
CO2 eq. per kWh:	0.21233	kgCO2eq./kWh					0.21233	kgCO2eq./kWh
Drying cycles per year:	52	cycles					52	cycles
Energy per year for drying:	37.7004	kWh					37.7004	kWh
CO2 eq. per year for petri dish drying (Energy):	8.00493	kgCO2eq.					8.00493	kgCO2eq.
Total (drying):	8.00493						8.00493
Part 5: disposal	Glass petri dishes			Plastic petri dishes single use			Plastic petri dishes re-use
	dish			dish			dish
Co2 eq. for incineration (defra: combustion)	21.294		kgCO2eq./ton	21.294			21.294
items disposed per year	10		#	5200			10
Weight per item	4.4e-05		ton	1.41111e-05			1.41111e-05
Weight disposed per year	0.00044		ton	0.0733778			0.000141111
Co2 eq. incineration per year:	0.00936936		kgCO2eq	1.56251			0.00300482
Total (incineration)	0.00936936			1.56251			0.00300482
Part 6: Total
	Glass petri dishes			Plastic petri dishes single use			Plastic petri dishes re-use
Total per item per year	43.592	kgCO2eq		122.647	kgCO2eq		39.3577
Fold change (glass to plastics)	2.81352	(fold increase)					0.902864	(fold)
Composition of item's footprint
	Glass tubes			Plastic tubes single use			Plastic tubes re-use
	absolute	normalized		absolute	normalized		absolute	normalized
Total (production):	6.78941	15.5749		121.084	98.726		2.5614	6.50801
Total (Washing):	6.44952	14.7952		0	0		6.44952	16.387
Total (autoclaving)	22.3388	51.2452		0	0		22.3388	56.7585
Total (drying):	8.00493	18.3633		0	0		8.00493	20.3389
Total (incineration)	0.00936936	0.0214933		1.56251	1.27399		0.00300482	0.00763465
Total all	43.592			122.647			39.3577

## Sheet: Case 3-connical flasks
Case 3: connical flasks
			note
Analysis of	Connical flasks		(here name the SU plastics to benchmark)
Items per year	52	Connical flasks
Item	weight per pack	items per pack	weight per item (g)	price/pack	price/item	URL
Greiner Bio-One™ Polyscarbonate Connical flaskes	3870	25	154.8	464	18.56	https://www.fishersci.nl/shop/products/corning-disposable-polycarbonate-erlenmeyer-flasks-8/10537041?tab=document#tab12
Thermo Scientific™ Nalgene™ Single-Use PETG Erlenmeyer Flasks with Plain Bottom: Sterile	1062	6	177	106.78	17.7967	https://www.fishersci.nl/shop/products/nalgene-single-use-petg-erlenmeyer-flasks-plain-bottom-sterile/10475622
Process:	Either single use or re-use (same case than glass).
Compared to	Glass (Pyrex™ Borosilicate 55mm diameter)
Re-use schedule	Every week	52x a year
Items per week:	1	(based on the plastic items per year)
Items per year:	1.1	(assume 10% brakage)
									URL
Item	weight per pack	items per pack	weight per item (g)	price/pack	price/item	size (width; cm)	size (depth; cm)		https://www.fishersci.nl/shop/products/borosilicate-glass-narrow-neck-erlenmeyer-flasks-with-graduation/15449103
Fisherbrand™ Borosilicate Glass Narrow Neck Erlenmeyer Flasks	2700	10	270	60	6	13	13
Process for re-use:			Note:
	Washing (in dishwasher)		use of standard program
	Autoclaving		use of internal steam generator
	Drying (in cabinet)		use of energy efficient cabinet
Part 1: production	Glass Connical flaskes			Plastic Connical flaskes single use			Plastic Connical flaskes re-use
	dish			dish			dish
CO2 eq. due to production per ton of material	1402.77		kgCO2eq./ton	3276.71			3276.71
Items per year:	1.1		#	52			1.1
Item weight (in g):	270		g	154.8			154.8
Weight per year (in tons):	0.000297		ton	0.0080496			0.00017028
Co2 per year	0.416623		kgCO2eq.	26.3762			0.557958
Total:	0.416623			26.3762			0.557958
Fold change:	63.3095
	1.33924
Part 2: Washing	Glass Connical flaskes			Plastic Connical flaskes single use			Plastic Connical flaskes re-use
	dish			dish			dish
Load factor per wash cycle (how much of the dishwasher is used by the items to wash)	0.0345745			NA	NA		0.0345745
				NA	NA
Energy demand per wash:	1.5	kWh		NA	NA		1.5
CO2 eq. per kWh:	0.21233	kgCO2eq./kWh		NA	NA		0.21233
Wash cycles per year:	52	cycles		NA	NA		52
Energy per year for Connical flask washing:	2.69681	kWh		NA	NA		2.69681
CO2 eq. per year for Connical flask washing (Energy):	0.572613	kgCO2eq.		NA	NA		0.572613
Water demand per wash:	0.0435	m3		NA	NA		0.0435
CO2 eq. per m3 (water supply)	0.149	kgCO2eq./m3		NA	NA		0.149
CO2 eq. per m3 (water treatment)	0.272	kgCO2eq./m3		NA	NA		0.272
Wash cycles per year:	52	cycles		NA	NA		52
Water per year for Connical flask washing:	0.0782074	m3		NA	NA		0.0782074
CO2 eq. per year for Connical flask washing (Water):	0.0329253	kgCO2eq.		NA	NA		0.0329253
Total (Washing):	0.605539	kgCO2eq.		0	0		0.605539
Part 3: Autoclaving	Glass Connical flaskes			Plastic Connical flaskes single use			Plastic Connical flaskes re-use
	dish			dish			dish
Autoclavable volume:	450	L					450	L
Item volume:	1.5	L	(for 50ml Connical flasks assume 60mL volume)				1.5	L
Item numbers:	1.1	#					1.1	#
Volume used per cycle by items:	1.65	L					1.65	L
Load factor per autoclave cycle:	0.00366667						0.00366667
Energy demand per cycle:	64.375	kWh					64.375	kWh
CO2 eq. per kWh:	0.21233	kgCO2eq./kWh					0.21233	kgCO2eq./kWh
Autoclave cycles per year:	52	cycles					52	cycles
Energy per year for Autoclaving:	12.2742	kWh					12.2742	kWh
CO2 eq. per year for Connical flask Autoclaving (Energy):	2.60617	kgCO2eq.					2.60617	kgCO2eq.
Water demand per wash:	0.402	m3					0.402	m3
CO2 eq. per m3 (water supply)	0.149	kgCO2eq./m3					0.149	kgCO2eq./m3
CO2 eq. per m3 (water treatment)	0.272	kgCO2eq./m3					0.272	kgCO2eq./m3
Wash cycles per year:	52	cycles					52	cycles
Water per year for Connical flask washing:	0.076648	m3					0.076648	m3
CO2 eq. per year for Connical flask washing (Water):	0.0322688	kgCO2eq.					0.0322688	kgCO2eq.
Total (autoclaving)	2.63844	kgCO2eq.					2.63844	kgCO2eq.
Part 4: drying	Glass Connical flaskes			Plastic Connical flaskes single use			Plastic Connical flaskes re-use
	dish			dish			dish
Item surface occupancy:	0.0169	m2					0.0169	m2
Shelf surface:	0.3127	m2					0.3127	m2
items per shelf	18.503	#					18.503	#
items total:	1.1	#					1.1	#
Shelf needed:	0.05945	shelves					0.05945	shelves
max shelves per drying cabinet:	12	#					12	#
Load factor:	0.00495416						0.00495416
drying time:	4	h					4	h
in days:	0.166667	day					0.166667	day
Energy demand per day	18.32	kWh					18.32	kWh
CO2 eq. per kWh:	0.21233	kgCO2eq./kWh					0.21233	kgCO2eq./kWh
Drying cycles per year:	52	cycles					52	cycles
Energy per year for drying:	0.786589	kWh					0.786589	kWh
CO2 eq. per year for Connical flask drying (Energy):	0.167016	kgCO2eq.					0.167016	kgCO2eq.
Total (drying):	0.167016						0.167016
Part 5: disposal	Glass Connical flaskes			Plastic Connical flaskes single use			Plastic Connical flaskes re-use
	dish			dish			dish
Co2 eq. for incineration (defra: combustion)	21.294		kgCO2eq./ton	21.294			21.294
items disposed per year	0.1		#	52			0.1
Weight per item	0.00027		ton	1.41111e-05			1.41111e-05
Weight disposed per year	2.7e-05		ton	0.000733778			1.41111e-06
Co2 eq. incineration per year:	0.000574938		kgCO2eq	0.0156251			3.00482e-05
Total (incineration)	0.000574938			0.0156251			3.00482e-05
Part 6: Total
	Glass Connical flaskes			Plastic Connical flaskes single use			Plastic Connical flaskes re-use
Total per item per year	3.8282	kgCO2eq		26.3918	kgCO2eq		3.96899
Fold change (glass to plastics)	6.89406	(fold increase)					1.03678	(fold)
Estimated price per year:	6.6			965.12			20.416
Composition of item's footprint
	Glass tubes			Plastic tubes single use			Plastic tubes re-use
	absolute	normalized		absolute	normalized		absolute	normalized
Total (production):	0.416623	10.883		26.3762	99.9408		0.557958	14.0579
Total (Washing):	0.605539	15.8179		0	0		0.605539	15.2568
Total (autoclaving)	2.63844	68.9213		0	0		2.63844	66.4765
Total (drying):	0.167016	4.3628		0	0		0.167016	4.20804
Total (incineration)	0.000574938	0.0150185		0.0156251	0.0592042		3.00482e-05	0.000757075
Total all	3.8282			26.3918			3.96899

## Sheet: Flask - Costs
	ALL CALCS ARE PER UNIT
	Glass			cost per 10years
	URL			52 p.a.	520 p.a.	5200 p.a.	52000 p.a.
	Purchase Price per unit	6		12	120	1200	12000	For 10 years
	Weight (kg)	0.27
	Disposal Cost	0.1296		0.1296	1.296	12.96	129.6
	Washing kWh	0.0518617
	Washing Cost	0.00726064
	Washing Water m^3	0.00150399
	Water Cost	0.00300798
	Total Washing Cost per week per item	0.0102686		5.33968	53.3968	533.968	5339.68	For 10 years
	Autoclaving kWh	0.236042
	Autoclave energy cost	0.0330458
	Autoclave water m^3	0.001474
	Autoclave water cost	0.002948
	Total Autoclave cost per week per item	0.0359938		18.7168	187.168	1871.68	18716.8	For 10 years
	Drying kWh	0.0151267
	Drying Cost per week per item	0.00211774		1.10122	11.0122	110.122	1101.22	For 10 years
	TOTAL COST / UNIT	6.04838		37.2873	372.873	3728.73	37287.3	For 10 years		0.962852
	Total cost including technical staff wage			69.3007	693.007	6930.07	69300.7	For 10 years		0.930959
	Plastic Single-Use			cost per 10years
	URL			52 p.a.	520 p.a.	5200 p.a.	52000 p.a.
	Purchase Price per unit	18.56		965.12	9651.2	96512	965120	For 10 years
	Weight (kg)	0.1548
	Disposal Cost	0.074304		38.6381	386.381	3863.81	38638.1	For 10 years
				p.a.	p.a.	p.a.	p.a.
	Total Cost per unit	18.6343		1003.76	10037.6	100376	1.00376e+06	For 10 years
	Plastic Reuse
	URL	https://www.fishersci.co.uk/shop/products/falcon-50ml-conical-centrifuge-tubes-2/p-193321#?keyword=
	Purchase Price per unit	18.56		37.12	371.2	3712	37120
	Weight (kg)	0.1548
	Disposal Cost	0.0074304		0.0074304	0.074304	0.74304	7.4304
	Washing kWh	0.0518617
	Washing Cost	0.00726064
	Washing Water m^3	0.00150399
	Water Cost	0.00300798
	Total Washing Cost	0.0102686		5.33968	53.3968	533.968	5339.68	For 10 years
	Autoclaving kWh	0.236042
	Autoclave energy cost	0.0330458
	Autoclave water m^3	0.001474
	Autoclave water cost	0.002948
	Total Autoclave cost	0.0359938		18.7168	187.168	1871.68	18716.8	For 10 years
	Drying kWh	0.0151267
	Drying Cost	0.00211774		1.10122	11.0122	110.122	1101.22	For 10 years
	TOTAL COST / UNIT	18.6158		62.2851	622.851	6228.51	62285.1	For 10 years		0.937948
	Total cost including technical staff wage			94.2985	942.985	9429.85	94298.5	For 10 years		0.906055
				cost per 10years
	Hands on time for staff			52 p.a.	520 p.a.	5200 p.a.	52000 p.a.
	estimated hands on time per item per wash (in seconds)	15		7800	78000	780000	7800000	in sec per 10 y
	Time in hours, over 10years. includes(pickup, opening, placing in washer, picking up in washer, to autoclave, to dryer, and start programs on machines)			2.16667	21.6667	216.667	2166.67	in hours per 10y
	salary per year	25000
	work hours per day	7.2
	work hours per year (minus holidays)	1692
	Salary per hour	14.7754
	cost per 10 years			32.0134	320.134	3201.34	32013.4
		in k GBP					Normalized
			SU plastics	RU Glass	RU plastics			SU plastics	RU Glass	RU plastics
		purchase	1003.76	12	37.12		purchase	96.2933	17.3158	39.3643
		disposal	38.6381	0.1296	0.0074304		disposal	3.70666	0.187011	0.00787966
		washing	0	5.33968	5.33968		washing	0	7.70509	5.66253
		autoclaving	0	18.7168	18.7168		autoclaving	0	27.0081	19.8484
		drying	0	1.10122	1.10122		drying	0	1.58905	1.16781
		Salary	0	32.0134	32.0134		Salary	0	46.1949	33.949

## Sheet: Case 4-Fly Vial
Case 4: Fly Vials **Ignore for now
			note
Analysis of	Fly Vial		(here name the SU plastics to benchmark)
Items per year	1000	Fly Vials	Polypropylene versions of plastic, as they are autoclavable (not all are)
Item	weight per pack	items per pack	weight per item (g)	price/pack	price/item	URL
Fisherbrand™ Drosophila Vials	500	500	1	55.55	0.1111	https://www.fishersci.co.uk/shop/products/applied-scientific-drosophila-vials-13/15820275
Process:	Either single use or re-use (same case than glass).
Compared to	Glass (Pyrex™ Borosilicate 55mm diameter)
Re-use schedule	Every week	52x a year
Items per week:	19.2308	(based on the plastic items per year)
Items per year:	21.1538	(assume 10% brakage)
									URL
Item	weight per pack	items per pack	weight per item (g)	price/pack	price/item	size (width; cm)	size (depth; cm)		https://www.fishersci.nl/shop/products/borosilicate-glass-narrow-neck-erlenmeyer-flasks-with-graduation/15449103
Fisherbrand™ Borosilicate Glass Narrow Neck Erlenmeyer Flasks	2700	10	270	60	6	13	13
Process for re-use:			Note:
	Washing (in dishwasher)		use of standard program
	Autoclaving		use of internal steam generator
	Drying (in cabinet)		use of energy efficient cabinet
Part 1: production	Glass Fly Vial			Plastic Fly Vial single use			Plastic Fly Vial re-use
	dish			dish			dish
CO2 eq. due to production per ton of material	1402.77		kgCO2eq./ton	3276.71			3276.71
Items per year:	21.1538		#	1000			21.1538
Item weight (in g):	270		g	1			1
Weight per year (in tons):	0.00571154		ton	0.001			2.11538e-05
Co2 per year	8.01197		kgCO2eq.	3.27671			0.069315
Total:	8.01197			3.27671			0.069315
Fold change:	0.408976
	0.00865142
Part 2: Washing	Glass Connical flaskes			Plastic Connical flaskes single use			Plastic Connical flaskes re-use
	dish			dish			dish
Load factor per wash cycle (how much of the dishwasher is used by the items to wash)	0.664894			NA	NA		0.664894
				NA	NA
Energy demand per wash:	1.5	kWh		NA	NA		1.5
CO2 eq. per kWh:	0.21233	kgCO2eq./kWh		NA	NA		0.21233
Wash cycles per year:	52	cycles		NA	NA		52
Energy per year for Connical flask washing:	51.8617	kWh		NA	NA		51.8617
CO2 eq. per year for Connical flask washing (Energy):	11.0118	kgCO2eq.		NA	NA		11.0118
Water demand per wash:	0.0435	m3		NA	NA		0.0435
CO2 eq. per m3 (water supply)	0.149	kgCO2eq./m3		NA	NA		0.149
CO2 eq. per m3 (water treatment)	0.272	kgCO2eq./m3		NA	NA		0.272
Wash cycles per year:	52	cycles		NA	NA		52
Water per year for Connical flask washing:	1.50399	m3		NA	NA		1.50399
CO2 eq. per year for Connical flask washing (Water):	0.63318	kgCO2eq.		NA	NA		0.63318
Total (Washing):	11.645	kgCO2eq.		0	0		11.645
Part 3: Autoclaving	Glass Connical flaskes			Plastic Connical flaskes single use			Plastic Connical flaskes re-use
	dish			dish			dish
Autoclavable volume:	450	L					450	L
Item volume:	1.5	L	(for 50ml Connical flasks assume 60mL volume)				1.5	L
Item numbers:	21.1538	#					21.1538	#
Volume used per cycle by items:	31.7308	L					31.7308	L
Load factor per autoclave cycle:	0.0705128						0.0705128
Energy demand per cycle:	64.375	kWh					64.375	kWh
CO2 eq. per kWh:	0.21233	kgCO2eq./kWh					0.21233	kgCO2eq./kWh
Autoclave cycles per year:	52	cycles					52	cycles
Energy per year for Autoclaving:	236.042	kWh					236.042	kWh
CO2 eq. per year for Connical flask Autoclaving (Energy):	50.1187	kgCO2eq.					50.1187	kgCO2eq.
Water demand per wash:	0.402	m3					0.402	m3
CO2 eq. per m3 (water supply)	0.149	kgCO2eq./m3					0.149	kgCO2eq./m3
CO2 eq. per m3 (water treatment)	0.272	kgCO2eq./m3					0.272	kgCO2eq./m3
Wash cycles per year:	52	cycles					52	cycles
Water per year for Connical flask washing:	1.474	m3					1.474	m3
CO2 eq. per year for Connical flask washing (Water):	0.620554	kgCO2eq.					0.620554	kgCO2eq.
Total (autoclaving)	50.7393	kgCO2eq.					50.7393	kgCO2eq.
Part 4: drying	Glass Connical flaskes			Plastic Connical flaskes single use			Plastic Connical flaskes re-use
	dish			dish			dish
Item surface occupancy:	0.0169	m2					0.0169	m2
Shelf surface:	0.3127	m2					0.3127	m2
items per shelf	18.503	#					18.503	#
items total:	21.1538	#					21.1538	#
Shelf needed:	1.14327	shelves					1.14327	shelves
max shelves per drying cabinet:	12	#					12	#
Load factor:	0.0952724						0.0952724
drying time:	4	h					4	h
in days:	0.166667	day					0.166667	day
Energy demand per day	18.32	kWh					18.32	kWh
CO2 eq. per kWh:	0.21233	kgCO2eq./kWh					0.21233	kgCO2eq./kWh
Drying cycles per year:	52	cycles					52	cycles
Energy per year for drying:	15.1267	kWh					15.1267	kWh
CO2 eq. per year for Connical flask drying (Energy):	3.21185	kgCO2eq.					3.21185	kgCO2eq.
Total (drying):	3.21185						3.21185
Part 5: disposal	Glass Connical flaskes			Plastic Connical flaskes single use			Plastic Connical flaskes re-use
	dish			dish			dish
Co2 eq. for incineration (defra: combustion)	21.294		kgCO2eq./ton	21.294			21.294
items disposed per year	1.92308		#	1000			1.92308
Weight per item	0.00027		ton	1.41111e-05			1.41111e-05
Weight disposed per year	0.000519231		ton	0.0141111			2.71368e-05
Co2 eq. incineration per year:	0.0110565		kgCO2eq	0.300482			0.00057785
Total (incineration)	0.0110565			0.300482			0.00057785
Part 6: Total
	Glass Connical flaskes			Plastic Connical flaskes single use			Plastic Connical flaskes re-use
Total per item per year	73.6191	kgCO2eq		3.57719	kgCO2eq		65.666
Fold change (glass to plastics)	0.0485905	(fold increase)					0.891969	(fold)
Estimated price per year:	126.923			111.1			2.35019
Composition of item's footprint
	Glass tubes			Plastic tubes single use			Plastic tubes re-use
	absolute	normalized		absolute	normalized		absolute	normalized
Total (production):	8.01197	10.883		3.27671	91.6001		0.069315	0.105557
Total (Washing):	11.645	15.8179		0	0		11.645	17.7336
Total (autoclaving)	50.7393	68.9213		0	0		50.7393	77.2687
Total (drying):	3.21185	4.3628		0	0		3.21185	4.8912
Total (incineration)	0.0110565	0.0150185		0.300482	8.39995		0.00057785	0.000879984
Total all	73.6191			3.57719			65.666
Total all	127.581			3.87767			119.618

## Sheet: Case 5 - Pipettes
Case 5: Pipettes
			note
Analysis of	Stripettes		(here name the SU plastics to benchmark)
Items per year	520	Pasteur Pipettes
Item	weight per pack	items per pack	weight per item (g)	price/pack	price/item	URL
Ratiolab™ HDPE Pasteur Pipet	2124	200	10.62	73.84	0.3692	https://www.fishersci.co.uk/shop/products/stripette-paper-wrapped-disposable-polystyrene-serological-pipettes-7/10084450
10ml
Process:	Either single use or re-use (same case than glass).
Compared to	Glass (Pyrex™ Borosilicate 55mm diameter)
Re-use schedule	Every week	52x a year
Items per week:	10	(based on the plastic items per year)
Items per year:	11	(assume 10% brakage)
									URL
Item	weight per pack (g)	items per pack	weight per item (g)	price/pack	price/item	size (length; cm)	size (depth; cm)		https://www.fishersci.co.uk/shop/products/glass-pasteur-pipets-open-point-1/11566963
Fisherbrand™ Soda Lime Glass Pasteur Pipette		720	40	566.65	0.787014	23	1
10ml
Process for re-use:			Note:
	Washing (in dishwasher)		use of standard program
	Autoclaving		use of internal steam generator
	Drying (in cabinet)		use of energy efficient cabinet
Part 1: production	Glass Connical flaskes			Plastic Connical flaskes single use			Plastic Connical flaskes re-use
	dish			dish			dish
CO2 eq. due to production per ton of material	1402.77		kgCO2eq./ton	3276.71			3276.71
Items per year:	11		#	520			11
Item weight (in g):	40		g	10.62			10.62
Weight per year (in tons):	0.00044		ton	0.0055224			0.00011682
Co2 per year	0.617219		kgCO2eq.	18.0953			0.382785
Total:	0.617219			18.0953			0.382785
Fold change:	29.3175
	0.620177
Part 2: Washing	Glass Connical flaskes			Plastic Connical flaskes single use			Plastic Connical flaskes re-use
	dish			dish			dish
Load factor per wash cycle (how much of the dishwasher is used by the items to wash)	0.047054			NA	NA		0.047054
				NA	NA
Energy demand per wash:	1.5	kWh		NA	NA		1.5
CO2 eq. per kWh:	0.21233	kgCO2eq./kWh		NA	NA		0.21233
Wash cycles per year:	52	cycles		NA	NA		52
Energy per year for Connical flask washing:	3.67021	kWh		NA	NA		3.67021
CO2 eq. per year for Connical flask washing (Energy):	0.779296	kgCO2eq.		NA	NA		0.779296
Water demand per wash:	0.0435	m3		NA	NA		0.0435
CO2 eq. per m3 (water supply)	0.149	kgCO2eq./m3		NA	NA		0.149
CO2 eq. per m3 (water treatment)	0.272	kgCO2eq./m3		NA	NA		0.272
Wash cycles per year:	52	cycles		NA	NA		52
Water per year for Connical flask washing:	0.106436	m3		NA	NA		0.106436
CO2 eq. per year for Connical flask washing (Water):	0.0448096	kgCO2eq.		NA	NA		0.0448096
Total (Washing):	0.824106	kgCO2eq.		0	0		0.824106
Part 3: Autoclaving	Glass Connical flaskes			Plastic Connical flaskes single use			Plastic Connical flaskes re-use
	dish			dish			dish
Autoclavable volume:	450	L					450	L
Item volume:	0.003	L	(for 50ml Connical flasks assume 60mL volume)				0.003	L
Item numbers:	11	#					11	#
Volume used per cycle by items:	0.033	L					0.033	L
Load factor per autoclave cycle:	7.33333e-05						7.33333e-05
Energy demand per cycle:	64.375	kWh					64.375	kWh
CO2 eq. per kWh:	0.21233	kgCO2eq./kWh					0.21233	kgCO2eq./kWh
Autoclave cycles per year:	52	cycles					52	cycles
Energy per year for Autoclaving:	0.245483	kWh					0.245483	kWh
CO2 eq. per year for Connical flask Autoclaving (Energy):	0.0521235	kgCO2eq.					0.0521235	kgCO2eq.
Water demand per wash:	0.402	m3					0.402	m3
CO2 eq. per m3 (water supply)	0.149	kgCO2eq./m3					0.149	kgCO2eq./m3
CO2 eq. per m3 (water treatment)	0.272	kgCO2eq./m3					0.272	kgCO2eq./m3
Wash cycles per year:	52	cycles					52	cycles
Water per year for Connical flask washing:	0.00153296	m3					0.00153296	m3
CO2 eq. per year for Connical flask washing (Water):	0.000645376	kgCO2eq.					0.000645376	kgCO2eq.
Total (autoclaving)	0.0527689	kgCO2eq.					0.0527689	kgCO2eq.
Part 4: drying	Glass Connical flaskes			Plastic Connical flaskes single use			Plastic Connical flaskes re-use
	dish			dish			dish
Item surface occupancy:	0.0023	m2					0.0023	m2
Shelf surface:	0.3127	m2					0.3127	m2
items per shelf	135.957	#					135.957	#
items total:	11	#					11	#
Shelf needed:	0.0809082	shelves					0.0809082	shelves
max shelves per drying cabinet:	12	#					12	#
Load factor:	0.00674235						0.00674235
drying time:	4	h					4	h
in days:	0.166667	day					0.166667	day
Energy demand per day	18.32	kWh					18.32	kWh
CO2 eq. per kWh:	0.21233	kgCO2eq./kWh					0.21233	kgCO2eq./kWh
Drying cycles per year:	52	cycles					52	cycles
Energy per year for drying:	1.07051	kWh					1.07051	kWh
CO2 eq. per year for Connical flask drying (Energy):	0.2273	kgCO2eq.					0.2273	kgCO2eq.
Total (drying):	0.2273						0.2273
Part 5: disposal	Glass Connical flaskes			Plastic Connical flaskes single use			Plastic Connical flaskes re-use
	dish			dish			dish
Co2 eq. for incineration (defra: combustion)	21.294		kgCO2eq./ton	21.294			21.294
items disposed per year	1		#	520			1
Weight per item	4e-05		ton	1.41111e-05			1.41111e-05
Weight disposed per year	4e-05		ton	0.00733778			1.41111e-05
Co2 eq. incineration per year:	0.00085176		kgCO2eq	0.156251			0.000300482
Total (incineration)	0.00085176			0.156251			0.000300482
Part 6: Total
	Glass Pipette			Plastic Pipette single use			Plastic Pipette flaskes re-use
Total per item per year	1.72225	kgCO2eq		18.2515	kgCO2eq		1.48726
Fold change (glass to plastics)	10.5975	(fold increase)					0.863559	(fold)
Estimated price per year:	8.65715			191.984			4.0612
Composition of item's footprint
	Glass tubes			Plastic tubes single use			Plastic tubes re-use
	absolute	normalized		absolute	normalized		absolute	normalized
Total (production):	0.617219	35.838		18.0953	99.1439		0.382785	25.7376
Total (Washing):	0.824106	47.8507		0	0		0.824106	55.411
Total (autoclaving)	0.0527689	3.06396		0	0		0.0527689	3.54806
Total (drying):	0.2273	13.1979		0	0		0.2273	15.2832
Total (incineration)	0.00085176	0.0494564		0.156251	0.856096		0.000300482	0.0202037
Total all	1.72225			18.2515			1.48726
